# Supplementary material for: Artificial Intelligence in Ocular Transcriptomics: Applications of Unsupervised and Supervised Learning
Source: Cells. 2025 Aug 26;14(17):1315. doi: 10.3390/cells14171315 (PMC12427629; doi:10.3390/cells14171315)
Supplement: Supplementary file 1 [file cells-14-01315-s001.zip]

Archive with 1 entries (1 files):
- cells-3808744-supplementary.pdf
